# Supplementary material for: Perceptions of Neurosurgery among Medical Students and Interns: A National Cross-Sectional Study
Source: Medicina (Kaunas). 2022 Aug 18;58(8):1120. doi: 10.3390/medicina58081120 (PMC9412531; doi:10.3390/medicina58081120)
Supplement: Supplementary file 1 [file medicina-58-01120-s001.zip]

Archive with 1 entries (1 files):
- medicina-1836158-supplementary.pdf
